# Supplementary material for: Biochemical and structural insights of multifunctional flavin-dependent monooxygenase FlsO1-catalyzed unexpected xanthone formation
Source: Nat Commun. 2022 Sep 14;13:5386. doi: 10.1038/s41467-022-33131-0 (PMC9474520; doi:10.1038/s41467-022-33131-0)
Supplement: Supplementary file 4 — Source Data [file 41467_2022_33131_MOESM4_ESM.xlsx]

## Sheet: Supplementary Fig. 36d
Determination of the rate of the spontaneous conversation of 18 to 16 in 50 mM PBS buffers (pH 7.0).
With 50uM fluostatin C (7) as internal control, taking sample at different time point:
60min, 120min, 180min, 240min, 360min, 540min
Trial 1	peak area			Trial 2	peak area			Trial 3	peak area
Time (min)	Compound 7	Compound 16		Time (min)	Compound 7	Compound 16		Time (min)	Compound 7	Compound 16
60	1641.4	1027.6		60	1788.5	1068.3		60	1484.8	1054.2
120	1658.4	1744.3		120	1776.4	1595.8		120	1803.2	1680.6
180	1559.5	2138.5		180	1838.2	1956.1		180	1776.9	2050.6
240	1786.3	2916		240	1864.8	2020.9		240	1759	2420.4
360	1870.8	3518.1		360	1898.9	3509.9		360	1928	3505.2
540	2076.5	4593.8		540	1812.5	4884.8		540	1863.2	4622.1

## Sheet: Supplementary Fig. 79e
PJM (8) incubated with 0.5 μM FlsO1 and 2 mM NADPH, in 50 mM phosphate buffer
(pH 7.0), at 30 °C water bar for 4 min
		[Compound 8] (µM)	V (µM • min-1)
			Trial 1	Trial 2	Trial 3	Average	S.D.
		15	0.41024	0.574593	0.524379	0.50307	0.0687678
		25	0.454826	0.96683	1.20799	0.87655	0.314036
		50	1.30897	1.57161	1.39617	1.42558	0.109222
		75	2.16819	2.37076	2.60376	2.3809	0.177964
		100	2.96912	3.8006	2.55212	3.10728	0.518969
		150	3.84814	3.55176	3.68592	3.69527	0.121178
		200	4.28927	4.19835	5.46216	4.64993	0.575531
		250	4.37317	5.71406	5.7022	5.26314	0.629325
		300	4.79333	4.81776	5.75324	5.12145	0.446856
		400	6.6643	7.95836	7.00579	7.20948	0.54758
		1000	8.09572	8.483	8.89027	8.48966	0.324406
		1500	8.21936	8.80148	8.50042	8.50709	0.237697

## Sheet: Supplementary Fig. 79f
PJM (8) incubated with 0.25 μM FlsO2 and 2 mM NADPH, in 50 mM phosphate buffer
(pH 7.0), at 30 °C water bar for 6 min
		[Compound 8] (µM)	V (µM • min-1)
			Trial 1	Trial 2	Trial 3	Average	S.D.
		15	0.363748	0.371074	0.366911	0.367244	0.00299993
		25	0.440992	0.637508	0.550676	0.543059	0.0804079
		50	1.02524	1.05773	0.996743	1.02657	0.0249159
		75	1.431	1.52486	1.45747	1.47111	0.0395134
		100	2.09248	2.01512	1.83936	1.98232	0.105906
		150	2.9007	2.96234	2.85906	2.90737	0.0424266
		250	3.25604	3.73532	3.49568	3.49568	0.195668
		500	3.28416	4.20751	3.77145	3.75437	0.377152
		1000	3.78686	4.27488	4.25261	4.10478	0.224991
